# Supplementary material for: Genomic analysis of penicillin-binding proteins and recombination events in an emerging amoxicillin- and meropenem-resistant PMEN3 (Spain9V-3, ST156) variant in Taiwan and comparison with global descendants of this lineage
Source: Microbiol Spectr. 2023 Nov 6;11(6):e01840-23. doi: 10.1128/spectrum.01840-23 (PMC10715136; doi:10.1128/spectrum.01840-23)
Supplement: Supplemental tables — Tables S1 to S7. [file spectrum.01840-23-s0001.xlsx]

## Sheet: Table S1
Table S1. Incidence of invasive pneumococcal disease and serotype 23A between 2008 and 2019
Year	Incidencea (numbers)		Top one nonvaccine Serotype (numbers)	Relative change in incidence of IPD#		Relative change in incidence of 23A#
	IPD	23A		Percentage (95%, CI)	P	Percentage (95%, CI)	P
2008	3.50 (806)	0.15 (34)	23A (34)	Reference	-	Reference	-
2009	2.98 (686)	0.12 (27)	23A (27)	-15 (-23 to -6)	0.002*	-21 (-52 to 32)	0.37
2010	3.18 (736)	0.09 (21)	23A (21)	-9 (-18 to 1)	0.063	-39 (-64 to 6)	0.08
2011	3.61 (837)	0.11 (25)	23A (25)	3 (-6 to 14)	0.514	-27 (-56 to 23)	0.235
2012	3.22 (749)	0.12 (27)	15A (27)	-8 (-17 to 2)	0.107	-21 (-53 to 31)	0.354
			23A (27)
2013	2.68 (625)	0.12 (27)	15A (33)	-23 (-31 to -15)	<0.001*	-21 (-53 to 30)	0.346
2014	2.51 (587)	0.14 (33)	15A (47)	-28 (-36 to -20)	<0.001*	-4 (-41 to 54)	0.855
2015	2.24 (524)	0.20 (46)	15A (61)	-36 (-43 to -29)	<0.001*	33 (-15 to 107)	0.208
2016	2.52 (592)	0.26 (61)	15A (75)	-28 (-35 to -20)	<0.001*	76 (16 to 168)	0.008*
2017	1.93 (456)	0.21 (51)	15A (56)	-45 (-51 to -38)	<0.001*	47 (-5 to 126)	0.084
2018	1.95 (459)	0.22 (52)	23A (52)	-44 (-50 to -38)	<0.001*	49 (-3 to 130)	0.069
2019	1.89 (447)	0.25 (60)	23A (60)	-46 (-52 to -39)	<0.001*	72 (13 to 162)	0.011*
2020	0.97 (228)	0.13 (31)	23A (31)	-73 (-76 to -68)	<0.001*	-11 (-45 to 45)	0.05*
	aIncidence (case/100000); #Compare with 2008; *Statistically significant changes; CI, confidence interval.
	ND: no data

## Sheet: Table S2
Table S2. Bacterial information of whole-genome sequenced strains in this study. (Bioproject: PRJNA852704 )
							MIC (mg/L)						PBP profile				Antibiotic gene_CARD			Antibiotic gene_Blast
Accesion number	Isolates name	Hospital	Serotype	Specimen source	Years	ST	Penicillin	Amoxicillin	Ceftriaxone	Meropenem	Ciprofloxacin	Levofloxacin	1a	2b	2x	Pilus (rlrA islet)	merB	tetM	parC	gyrA	gyrB	folA mutation	folP insertion
SAMN29351623	9V-ST156	ATCC-700671	9V		1993	156	1	0.5	0.5	1	2	1	15	12	18	1	-	-	-	-	-	I100L	1 (P60GRSS)
SAMN29351624	SP23A_11	LinKo	23A	SP	2019	166	2	8	1	1	1	0.5	15	11	299	1	+	+	-	-	-	I100L	0
SAMN29351625	SP23A_12	LinKo	23A	ENT	2019	166	2	8	2	1	1	0.5	15	11	299	1	+	+	-	-	-	I100L	0
SAMN29351626	SP23A_13	LinKo	23A	ENT	2019	166	2	4	1	1	1	0.5	15	11	299	1	+	+	-	-	-	I100L	0
SAMN29351627	SP23A_14	LinKo	23A	PUS	2019	166	2	8	2	1	0.5	1	15	11	299	1	+	+	-	-	-	I100L	1 (S62SSSY)
SAMN29351628	SP23A_16	LinKo	23A	ENT	2019	166	2	8	2	2	1	1	15	11	299	1	+	+	-	-	-	I100L	0
SAMN29351629	SP23A_17	LinKo	23A	PUS	2019	166	2	4	1	1	1	1	15	11	299	1	+	+	-	-	-	I100L	0
SAMN29351630	SP23A_18	LinKo	23A	PUS	2019	166	2	4	1	1	1	1	15	11	299	0	+	+	-	-	-	I100L	1 (R59PRPG)
SAMN29351631	SP23A_19	LinKo	23A	BAL	2019	166	2	4	2	1	1	1	15	11	299	1	+	+	-	-	-	I100L	0
SAMN29351632	SP23A_20	LinKo	23A	ENT	2019	166	2	8	2	1	1	1	15	11	299	1	+	+	-	-	-	I100L	0
SAMN29351633	SP23A_20203	LinKo	23A	SP	2020	166	2	8	2	1	1	1	15	11	299	1	+	+	-	-	-	I100L	0
SAMN29351634	SP23A_21	LinKo	23A	ENT	2019	166	2	4	1	1	1	0.5	15	11	299	1	+	+	-	-	-	I100L	0
SAMN29351635	SP23A_22	LinKo	23A	ENT	2019	166	2	4	1	1	1	1	15	11	299	1	+	+	-	-	-	I100L	0
SAMN29351636	SP23A_23	LinKo	23A	PUS	2019	166	2	4	1	1	1	1	15	11	299	1	+	+	-	-	-	I100L	0
SAMN29351637	SP23A_24	LinKo	23A	PUS	2019	166	2	4	1	1	1	1	15	11	299	1	+	+	-	-	-	I100L	0
SAMN29351638	SP23A_25	LinKo	23A	PUS	2019	166	2	8	1	1	1	1	15	11	299	1	+	+	-	-	-	I100L	0
SAMN29351639	SP23A_27	LinKo	23A	ENT	2020	166	2	8	1	1	1	1	15	11	299	1	+	+	-	-	-	I100L	0
SAMN29351640	SP23A_28	LinKo	23A	PUS	2020	166	2	4	1	1	1	1	15	11	299	1	+	+	-	-	-	I100L	0
SAMN29351641	SP23A_29	LinKo	23A	ENT	2020	166	2	8	1	2	1	1	15	11	299	1	+	+	-	-	-	I100L	0
SAMN29351642	SP23A_3	LinKo	23A	SP	2019	166	2	8	2	1	1	0.5	15	11	299	1	+	+	-	-	-	I100L	0
SAMN29351643	SP23A_30	LinKo	23A	SP	2020	166	2	8	1	1	1	1	15	11	299	1	+	+	-	-	-	I100L	0
SAMN29351644	SP23A_31	LinKo	23A	PUS	2020	166	2	4	1	1	1	1	15	11	299	1	+	+	-	-	-	I100L	0
SAMN29351645	SP23A_32	LinKo	23A	SP	2020	166	2	4	8	1	1	1	15	11	299	1	+	+	-	-	-	I100L	1 (R59PRPG)
SAMN29351646	SP23A_33	LinKo	23A	SP	2020	166	2	8	2	1	1	1	15	11	299	1	+	+	-	-	-	I100L	0
SAMN29351647	SP23A_34	LinKo	23A	ENT	2020	166	2	8	2	1	1	1	15	11	299	1	+	+	-	-	-	I100L	0
SAMN29351648	SP23A_35	LinKo	23A	SP	2020	166	2	8	1	1	1	1	15	11	299	1	+	+	-	-	-	I100L	0
SAMN29351649	SP23A_36	LinKo	23A	SP	2020	166	2	4	1	1	1	1	15	11	299	1	+	+	-	-	-	I100L	0
SAMN29351650	SP23A_37	LinKo	23A	ENT	2020	166	2	8	2	1	1	1	15	11	299	1	+	+	-	-	-	I100L	0
SAMN29351651	SP23A_38	LinKo	23A	SP	2021	166	2	4	2	1	1	1	15	11	299	1	+	+	-	-	-	I100L	0
SAMN29351652	SP23A_39	LinKo	23A	SP	2021	166	1	4	1	1	1	1	15	11	299	1	+	+	-	-	-	I100L	0
SAMN29351653	SP23A_40	LinKo	23A	ENT	2021	166	2	4	1	1	1	1	15	11	299	1	+	+	-	-	-	I100L	0
SAMN29351654	SP23A_41	LinKo	23A	ENT	2021	166	1	4	1	1	1	1	15	11	43	1	+	+	-	-	-	I100L	0
SAMN29351655	SP23A_46	LinKo	23A	blood	2014	338	0.25	0.125	0.25	0.03125	2	1	19	1	24	0	+	+	S82F	-	-	I100L	0
SAMN29351656	SP23A_47	LinKo	23A	blood	2014	338	0.25	0.125	0.25	0.03125	>8	>8	19	1	24	0	+	+	S82F	S81F	-	I100L	0
SAMN29351657	SP23A_5	LinKo	23A	SP	2019	166	2	4	1	1	4	4	15	11	299	1	+	+	-	S81F	-	I100L	0
SAMN29351658	SP23A_6	LinKo	23A	PUS	2019	166	1	4	1	1	1	0.5	15	11	299	1	+	+	-	-	-	I100L	0
SAMN29351659	SP23A_7	LinKo	23A	SP	2019	166	2	4	1	1	1	0.5	15	11	299	1	+	+	-	-	-	I100L	0
SAMN29351660	SP23A_8	LinKo	23A	PUS	2019	166	2	4	1	1	1	0.5	15	11	299	1	+	+	-	-	-	I100L	0
SAMN29351661	SP23A_9	LinKo	23A	SP	2019	166	2	4	1	1	1	0.5	15	11	299	1	+	+	-	-	-	I100L	0
SAMN29351662	SSP88	LinKo	9V		2001	166	1	1	1	0.5	1	0.5	15	12	18	1	+	+	-	-	-	I100L	1 (S63YSYV)
SAMN29351663	SSP95	LinKo	9V		2002	156	1	0.5	1	0.5	1	1	15	12	18	1	-	-	-	-	-	I100L	1 (S63YSYV)
SAMN29351664	MC-SP23A-1	MacKay	23A	nose	2020	166	2	4	2	1	1	1	15	11	299	1	+	+	-	-	-	I100L	0
SAMN29351665	MC-SP23A-10	MacKay	23A	abscess	2019	166	1	4	1	1	1	1	15	11	299	1	+	+	-	-	-	I100L	1 (S62SSSY)
SAMN29351666	MC-SP23A-11	MacKay	23A	nose	2020	166	1	4	1	1	2	1	15	11	299	1	+	+	-	-	-	I100L	0
SAMN29351667	MC-SP23A-12	MacKay	23A	nose	2020	166	1	4	1	0.5	1	0.5	15	11	299	1	+	+	-	-	-	I100L	0
SAMN29351668	MC-SP23A-13	MacKay	23A	nose	2020	166	2	4	1	1	1	1	15	11	299	1	+	+	-	-	-	I100L	0
SAMN29351669	MC-SP23A-14	MacKay	23A	nose	2020	166	1	4	0.5	1	1	0.5	15	11	71	1	+	+	-	-	-	I100L	0
SAMN29351670	MC-SP23A-2	MacKay	23A	nose	2020	166	1	4	1	2	2	1	15	11	299	1	+	+	-	-	-	I100L	0
SAMN29351671	MC-SP23A-3	MacKay	23A	nose	2020	166	1	4	1	1	1	1	15	11	299	1	+	+	-	-	-	I100L	0
SAMN29351672	MC-SP23A-4	MacKay	23A	sputum	2020	166	1	4	1	1	1	1	15	11	299	1	+	+	-	-	-	I100L	0
SAMN29351673	MC-SP23A-5	MacKay	23A	nose	2019	166	2	4	2	1	1	0.5	15	11	299	1	+	+	-	-	-	I100L	0
SAMN29351674	MC-SP23A-6	MacKay	23A	sputum	2019	166	2	4	1	1	1	0.5	15	11	299	1	+	+	-	-	-	I100L	0
SAMN29351675	MC-SP23A-7	MacKay	23A	nose	2019	166	1	4	1	1	2	1	15	11	299	1	+	+	-	-	-	I100L	0
SAMN29351676	MC-SP23A-8	MacKay	23A	nose	2019	166	2	8	2	1	1	0.5	15	11	299	1	+	+	-	-	-	I100L	0
SAMN29351677	MC-SP23A-9	MacKay	23A	nose	2019	166	1	4	1	1	1	0.5	15	11	299	1	+	+	-	-	-	I100L	0
ermB, confer macrolide resistance
tetM, confer tetracycline resistance
folA mutation, confer trimethoprim resistance
folP insertion, confer sulfamethoxazole resistance
gyrA, parC, and gyrB mutation, confer fluoroquinolone resistance

## Sheet: Table S3
Table S3. The MICs for penicillin and ceftriazone of other 10 serotype 23A isolates, non ST166, during 2019-2021
Sequence Type	Number of isolates	Number of isolates for MICs
		Penicillin (mg/L)			Ceftriaxone (mg/L）
		≦0.06	≦2	4	≦0.5	≦1	2
338	4	0	4	0	4	0	0
15199	3	0	3	0	0	1	2
15236	1	0	1	0	0	1	0
15237	1	0	1	0	0	0	1
63	1	0	1	0	0	0	1

## Sheet: Table S4_PBP1a
Table S4. Amino acid substitutions in penicillin-binding proteins 1a of Streptococcus pneumoniae 23A-ST166 in Taiwan.
Strain	Serotype	ST	PBP profiles													1	1	1	1	1	1	1	1	1	1	2	2	2	2	2	2	2	2	2	2	3	3	3	3	3	3	3	3	3	3	4	4	4	4
			1a	2b	2x		1	2	3	4	5	6	7	8	9	0	1	2	3	4	5	6	7	8	9	0	1	2	3	4	5	6	7	8	9	0	1	2	3	4	5	6	7	8	9	0	1	2	3
R6 pbp1a	R6		192	0	2		M	N	K	P	T	I	L	R	L	I	K	Y	L	S	I	S	F	L	S	L	V	I	A	A	I	V	L	G	G	G	V	F	F	Y	Y	V	S	K	A	P	S	L	S
Reference	9V	156	15	12	18		.	.	.	.	.	.	.	.	.	.	.	.	.	.	.	.	.	.	.	.	.	.	.	.	.	.	.	.	.	.	.	.	.	.	.	.	.	.	.	.	.	.	.
9V-156	9V	166	15	12	18		.	.	.	.	.	.	.	.	.	.	.	.	.	.	.	.	.	.	.	.	.	.	.	.	.	.	.	.	.	.	.	.	.	.	.	.	.	.	.	.	.	.	.
MC-SP23A-1	23A	166	15	11	299		.	.	.	.	.	.	.	.	.	.	.	.	.	.	.	.	.	.	.	.	.	.	.	.	.	.	.	.	.	.	.	.	.	.	.	.	.	.	.	.	.	.	.
MC-SP23A-10	23A	166	15	11	299		.	.	.	.	.	.	.	.	.	.	.	.	.	.	.	.	.	.	.	.	.	.	.	.	.	.	.	.	.	.	.	.	.	.	.	.	.	.	.	.	.	.	.
MC-SP23A-11	23A	166	15	11	299		.	.	.	.	.	.	.	.	.	.	.	.	.	.	.	.	.	.	.	.	.	.	.	.	.	.	.	.	.	.	.	.	.	.	.	.	.	.	.	.	.	.	.
MC-SP23A-12	23A	166	15	11	299		.	.	.	.	.	.	.	.	.	.	.	.	.	.	.	.	.	.	.	.	.	.	.	.	.	.	.	.	.	.	.	.	.	.	.	.	.	.	.	.	.	.	.
MC-SP23A-13	23A	166	15	11	299		.	.	.	.	.	.	.	.	.	.	.	.	.	.	.	.	.	.	.	.	.	.	.	.	.	.	.	.	.	.	.	.	.	.	.	.	.	.	.	.	.	.	.
MC-SP23A-14	23A	166	15	11	71		.	.	.	.	.	.	.	.	.	.	.	.	.	.	.	.	.	.	.	.	.	.	.	.	.	.	.	.	.	.	.	.	.	.	.	.	.	.	.	.	.	.	.
MC-SP23A-2	23A	166	15	11	299		.	.	.	.	.	.	.	.	.	.	.	.	.	.	.	.	.	.	.	.	.	.	.	.	.	.	.	.	.	.	.	.	.	.	.	.	.	.	.	.	.	.	.
MC-SP23A-3	23A	166	15	11	299		.	.	.	.	.	.	.	.	.	.	.	.	.	.	.	.	.	.	.	.	.	.	.	.	.	.	.	.	.	.	.	.	.	.	.	.	.	.	.	.	.	.	.
MC-SP23A-4	23A	166	15	11	299		.	.	.	.	.	.	.	.	.	.	.	.	.	.	.	.	.	.	.	.	.	.	.	.	.	.	.	.	.	.	.	.	.	.	.	.	.	.	.	.	.	.	.
MC-SP23A-5	23A	166	15	11	299		.	.	.	.	.	.	.	.	.	.	.	.	.	.	.	.	.	.	.	.	.	.	.	.	.	.	.	.	.	.	.	.	.	.	.	.	.	.	.	.	.	.	.
MC-SP23A-6	23A	166	15	11	299		.	.	.	.	.	.	.	.	.	.	.	.	.	.	.	.	.	.	.	.	.	.	.	.	.	.	.	.	.	.	.	.	.	.	.	.	.	.	.	.	.	.	.
MC-SP23A-7	23A	166	15	11	299		.	.	.	.	.	.	.	.	.	.	.	.	.	.	.	.	.	.	.	.	.	.	.	.	.	.	.	.	.	.	.	.	.	.	.	.	.	.	.	.	.	.	.
MC-SP23A-8	23A	166	15	11	299		.	.	.	.	.	.	.	.	.	.	.	.	.	.	.	.	.	.	.	.	.	.	.	.	.	.	.	.	.	.	.	.	.	.	.	.	.	.	.	.	.	.	.
MC-SP23A-9	23A	166	15	11	299		.	.	.	.	.	.	.	.	.	.	.	.	.	.	.	.	.	.	.	.	.	.	.	.	.	.	.	.	.	.	.	.	.	.	.	.	.	.	.	.	.	.	.
SP23A 3	23A	166	15	11	299		.	.	.	.	.	.	.	.	.	.	.	.	.	.	.	.	.	.	.	.	.	.	.	.	.	.	.	.	.	.	.	.	.	.	.	.	.	.	.	.	.	.	.
SP23A 5	23A	166	15	11	299		.	.	.	.	.	.	.	.	.	.	.	.	.	.	.	.	.	.	.	.	.	.	.	.	.	.	.	.	.	.	.	.	.	.	.	.	.	.	.	.	.	.	.
SP23A 6	23A	166	15	11	299		.	.	.	.	.	.	.	.	.	.	.	.	.	.	.	.	.	.	.	.	.	.	.	.	.	.	.	.	.	.	.	.	.	.	.	.	.	.	.	.	.	.	.
SP23A 7	23A	166	15	11	299		.	.	.	.	.	.	.	.	.	.	.	.	.	.	.	.	.	.	.	.	.	.	.	.	.	.	.	.	.	.	.	.	.	.	.	.	.	.	.	.	.	.	.
SP23A 8	23A	166	15	11	299		.	.	.	.	.	.	.	.	.	.	.	.	.	.	.	.	.	.	.	.	.	.	.	.	.	.	.	.	.	.	.	.	.	.	.	.	.	.	.	.	.	.	.
SP23A 9	23A	166	15	11	299		.	.	.	.	.	.	.	.	.	.	.	.	.	.	.	.	.	.	.	.	.	.	.	.	.	.	.	.	.	.	.	.	.	.	.	.	.	.	.	.	.	.	.
SP23A-11	23A	166	15	11	299		.	.	.	.	.	.	.	.	.	.	.	.	.	.	.	.	.	.	.	.	.	.	.	.	.	.	.	.	.	.	.	.	.	.	.	.	.	.	.	.	.	.	.
SP23A-12	23A	166	15	11	299		.	.	.	.	.	.	.	.	.	.	.	.	.	.	.	.	.	.	.	.	.	.	.	.	.	.	.	.	.	.	.	.	.	.	.	.	.	.	.	.	.	.	.
SP23A-13	23A	166	15	11	299		.	.	.	.	.	.	.	.	.	.	.	.	.	.	.	.	.	.	.	.	.	.	.	.	.	.	.	.	.	.	.	.	.	.	.	.	.	.	.	.	.	.	.
SP23A-14	23A	166	15	11	299		.	.	.	.	.	.	.	.	.	.	.	.	.	.	.	.	.	.	.	.	.	.	.	.	.	.	.	.	.	.	.	.	.	.	.	.	.	.	.	.	.	.	.
SP23A-16	23A	166	15	11	299		.	.	.	.	.	.	.	.	.	.	.	.	.	.	.	.	.	.	.	.	.	.	.	.	.	.	.	.	.	.	.	.	.	.	.	.	.	.	.	.	.	.	.
SP23A-17	23A	166	15	11	299		.	.	.	.	.	.	.	.	.	.	.	.	.	.	.	.	.	.	.	.	.	.	.	.	.	.	.	.	.	.	.	.	.	.	.	.	.	.	.	.	.	.	.
SP23A-18	23A	166	15	11	299		.	.	.	.	.	.	.	.	.	.	.	.	.	.	.	.	.	.	.	.	.	.	.	.	.	.	.	.	.	.	.	.	.	.	.	.	.	.	.	.	.	.	.
SP23A-19	23A	166	15	11	299		.	.	.	.	.	.	.	.	.	.	.	.	.	.	.	.	.	.	.	.	.	.	.	.	.	.	.	.	.	.	.	.	.	.	.	.	.	.	.	.	.	.	.
SP23A-20	23A	166	15	11	299		.	.	.	.	.	.	.	.	.	.	.	.	.	.	.	.	.	.	.	.	.	.	.	.	.	.	.	.	.	.	.	.	.	.	.	.	.	.	.	.	.	.	.
SP23A-20203	23A	166	15	11	299		.	.	.	.	.	.	.	.	.	.	.	.	.	.	.	.	.	.	.	.	.	.	.	.	.	.	.	.	.	.	.	.	.	.	.	.	.	.	.	.	.	.	.
SP23A-21	23A	166	15	11	299		.	.	.	.	.	.	.	.	.	.	.	.	.	.	.	.	.	.	.	.	.	.	.	.	.	.	.	.	.	.	.	.	.	.	.	.	.	.	.	.	.	.	.
SP23A-22	23A	166	15	11	299		.	.	.	.	.	.	.	.	.	.	.	.	.	.	.	.	.	.	.	.	.	.	.	.	.	.	.	.	.	.	.	.	.	.	.	.	.	.	.	.	.	.	.
SP23A-23	23A	166	15	11	299		.	.	.	.	.	.	.	.	.	.	.	.	.	.	.	.	.	.	.	.	.	.	.	.	.	.	.	.	.	.	.	.	.	.	.	.	.	.	.	.	.	.	.
SP23A-24	23A	166	15	11	299		.	.	.	.	.	.	.	.	.	.	.	.	.	.	.	.	.	.	.	.	.	.	.	.	.	.	.	.	.	.	.	.	.	.	.	.	.	.	.	.	.	.	.
SP23A-25	23A	166	15	11	299		.	.	.	.	.	.	.	.	.	.	.	.	.	.	.	.	.	.	.	.	.	.	.	.	.	.	.	.	.	.	.	.	.	.	.	.	.	.	.	.	.	.	.
SP23A-27	23A	166	15	11	299		.	.	.	.	.	.	.	.	.	.	.	.	.	.	.	.	.	.	.	.	.	.	.	.	.	.	.	.	.	.	.	.	.	.	.	.	.	.	.	.	.	.	.
SP23A-28	23A	166	15	11	299		.	.	.	.	.	.	.	.	.	.	.	.	.	.	.	.	.	.	.	.	.	.	.	.	.	.	.	.	.	.	.	.	.	.	.	.	.	.	.	.	.	.	.
SP23A-29	23A	166	15	11	299		.	.	.	.	.	.	.	.	.	.	.	.	.	.	.	.	.	.	.	.	.	.	.	.	.	.	.	.	.	.	.	.	.	.	.	.	.	.	.	.	.	.	.
SP23A-30	23A	166	15	11	299		.	.	.	.	.	.	.	.	.	.	.	.	.	.	.	.	.	.	.	.	.	.	.	.	.	.	.	.	.	.	.	.	.	.	.	.	.	.	.	.	.	.	.
SP23A-31	23A	166	15	11	299		.	.	.	.	.	.	.	.	.	.	.	.	.	.	.	.	.	.	.	.	.	.	.	.	.	.	.	.	.	.	.	.	.	.	.	.	.	.	.	.	.	.	.
SP23A-32	23A	166	15	11	299		.	.	.	.	.	.	.	.	.	.	.	.	.	.	.	.	.	.	.	.	.	.	.	.	.	.	.	.	.	.	.	.	.	.	.	.	.	.	.	.	.	.	.
SP23A-33	23A	166	15	11	299		.	.	.	.	.	.	.	.	.	.	.	.	.	.	.	.	.	.	.	.	.	.	.	.	.	.	.	.	.	.	.	.	.	.	.	.	.	.	.	.	.	.	.
SP23A-34	23A	166	15	11	299		.	.	.	.	.	.	.	.	.	.	.	.	.	.	.	.	.	.	.	.	.	.	.	.	.	.	.	.	.	.	.	.	.	.	.	.	.	.	.	.	.	.	.
SP23A-35	23A	166	15	11	299		.	.	.	.	.	.	.	.	.	.	.	.	.	.	.	.	.	.	.	.	.	.	.	.	.	.	.	.	.	.	.	.	.	.	.	.	.	.	.	.	.	.	.
SP23A-36	23A	166	15	11	299		.	.	.	.	.	.	.	.	.	.	.	.	.	.	.	.	.	.	.	.	.	.	.	.	.	.	.	.	.	.	.	.	.	.	.	.	.	.	.	.	.	.	.
SP23A-37	23A	166	15	11	299		.	.	.	.	.	.	.	.	.	.	.	.	.	.	.	.	.	.	.	.	.	.	.	.	.	.	.	.	.	.	.	.	.	.	.	.	.	.	.	.	.	.	.
SP23A-38	23A	166	15	11	299		.	.	.	.	.	.	.	.	.	.	.	.	.	.	.	.	.	.	.	.	.	.	.	.	.	.	.	.	.	.	.	.	.	.	.	.	.	.	.	.	.	.	.
SP23A-39	23A	166	15	11	299		.	.	.	.	.	.	.	.	.	.	.	.	.	.	.	.	.	.	.	.	.	.	.	.	.	.	.	.	.	.	.	.	.	.	.	.	.	.	.	.	.	.	.
SP23A-40	23A	166	15	11	299		.	.	.	.	.	.	.	.	.	.	.	.	.	.	.	.	.	.	.	.	.	.	.	.	.	.	.	.	.	.	.	.	.	.	.	.	.	.	.	.	.	.	.
SP23A-41	23A	166	15	11	43		.	.	.	.	.	.	.	.	.	.	.	.	.	.	.	.	.	.	.	.	.	.	.	.	.	.	.	.	.	.	.	.	.	.	.	.	.	.	.	.	.	.	.
SP23A 46-new	23A	338	19	1	24		.	.	.	.	.	.	.	.	.	.	.	.	.	.	.	.	.	.	.	.	.	.	.	.	.	.	.	.	.	.	.	.	.	.	.	.	.	.	.	.	.	.	.
SP23A 47-new	23A	338	19	1	24		.	.	.	.	.	.	.	.	.	.	.	.	.	.	.	.	.	.	.	.	.	.	.	.	.	.	.	.	.	.	.	.	.	.	.	.	.	.	.	.	.	.	.
SSP-88	9V	166	15	12	18		.	.	.	.	.	.	.	.	.	.	.	.	.	.	.	.	.	.	.	.	.	.	.	.	.	.	.	.	.	.	.	.	.	.	.	.	.	.	.	.	.	.	.
SSP-95	9V	156	15	12	18		.	.	.	.	.	.	.	.	.	.	.	.	.	.	.	.	.	.	.	.	.	.	.	.	.	.	.	.	.	.	.	.	.	.	.	.	.	.	.	.	.	.	.
[truncated: 676 more columns]

## Sheet: Table S5_PBP2b
Table S5. Amino acid substitutions in penicillin-binding proteins 2b of Streptococcus pneumoniae 23A-ST166 in Taiwan.
Strain	Serotype	ST	PBP profile																			1	1	1	1	1	1	1	1	1	1	2	2	2	2	2	2	2	2	2	2	3	3	3	3	3	3	3	3
			1a	2b	2x								1	2	3	4	5	6	7	8	9	0	1	2	3	4	5	6	7	8	9	0	1	2	3	4	5	6	7	8	9	0	1	2	3	4	5	6	7
R6_pbp2b	R6		192	0	2		M	R	L	I	C	M	R	K	F	N	S	H	S	I	P	I	R	L	N	L	L	F	S	I	V	I	L	L	F	M	T	I	I	G	R	L	L	Y	M	Q	V	L	N
Reference	9V	156	15	12	18		.	.	.	.	.	.	.	.	.	.	.	.	.	.	.	.	.	.	.	.	.	.	.	.	.	.	.	.	.	.	.	.	.	.	.	.	.	.	.	.	.	.	.
9V-156	9V	156	15	12	18		.	.	.	.	.	.	.	.	.	.	.	.	.	.	.	.	.	.	.	.	.	.	.	.	.	.	.	.	.	.	.	.	.	.	.	.	.	.	.	.	.	.	.
23A SP-11	23A	166	15	11	299		.	.	Q	.	.	.	.	.	.	.	.	.	.	.	.	.	.	.	.	.	.	.	.	.	.	.	.	.	.	L	.	.	.	.	.	.	.	.	.	.	.	.	.
23A SP-12	23A	166	15	11	299		.	.	Q	.	.	.	.	.	.	.	.	.	.	.	.	.	.	.	.	.	.	.	.	.	.	.	.	.	.	L	.	.	.	.	.	.	.	.	.	.	.	.	.
23A SP-13	23A	166	15	11	299		.	.	Q	.	.	.	.	.	.	.	.	.	.	.	.	.	.	.	.	.	.	.	.	.	.	.	.	.	.	L	.	.	.	.	.	.	.	.	.	.	.	.	.
23A SP-14	23A	166	15	11	71		.	.	Q	.	.	.	.	.	.	.	.	.	.	.	.	.	.	.	.	.	.	.	.	.	.	.	.	.	.	L	.	.	.	.	.	.	.	.	.	.	.	.	.
23A SP-16	23A	166	15	11	299		.	.	Q	.	.	.	.	.	.	.	.	.	.	.	.	.	.	.	.	.	.	.	.	.	.	.	.	.	.	L	.	.	.	.	.	.	.	.	.	.	.	.	.
23A SP-17	23A	166	15	11	299		.	.	Q	.	.	.	.	.	.	.	.	.	.	.	.	.	.	.	.	.	.	.	.	.	.	.	.	.	.	L	.	.	.	.	.	.	.	.	.	.	.	.	.
23A SP-18	23A	166	15	11	299		.	.	Q	.	.	.	.	.	.	.	.	.	.	.	.	.	.	.	.	.	.	.	.	.	.	.	.	.	.	L	.	.	.	.	.	.	.	.	.	.	.	.	.
23A SP-19	23A	166	15	11	299		.	.	Q	.	.	.	.	.	.	.	.	.	.	.	.	.	.	.	.	.	.	.	.	.	.	.	.	.	.	L	.	.	.	.	.	.	.	.	.	.	.	.	.
23A SP-20	23A	166	15	11	299		.	.	Q	.	.	.	.	.	.	.	.	.	.	.	.	.	.	.	.	.	.	.	.	.	.	.	.	.	.	L	.	.	.	.	.	.	.	.	.	.	.	.	.
23A SP-20203	23A	166	15	11	299		.	.	Q	.	.	.	.	.	.	.	.	.	.	.	.	.	.	.	.	.	.	.	.	.	.	.	.	.	.	L	.	.	.	.	.	.	.	.	.	.	.	.	.
23A SP-21	23A	166	15	11	299		.	.	Q	.	.	.	.	.	.	.	.	.	.	.	.	.	.	.	.	.	.	.	.	.	.	.	.	.	.	L	.	.	.	.	.	.	.	.	.	.	.	.	.
23A SP-22	23A	166	15	11	299		.	.	Q	.	.	.	.	.	.	.	.	.	.	.	.	.	.	.	.	.	.	.	.	.	.	.	.	.	.	L	.	.	.	.	.	.	.	.	.	.	.	.	.
23A SP-23	23A	166	15	11	299		.	.	Q	.	.	.	.	.	.	.	.	.	.	.	.	.	.	.	.	.	.	.	.	.	.	.	.	.	.	L	.	.	.	.	.	.	.	.	.	.	.	.	.
23A SP-24	23A	166	15	11	299		.	.	Q	.	.	.	.	.	.	.	.	.	.	.	.	.	.	.	.	.	.	.	.	.	.	.	.	.	.	L	.	.	.	.	.	.	.	.	.	.	.	.	.
23A SP-25	23A	166	15	11	299		.	.	Q	.	.	.	.	.	.	.	.	.	.	.	.	.	.	.	.	.	.	.	.	.	.	.	.	.	.	L	.	.	.	.	.	.	.	.	.	.	.	.	.
23A SP-27	23A	166	15	11	299		.	.	Q	.	.	.	.	.	.	.	.	.	.	.	.	.	.	.	.	.	.	.	.	.	.	.	.	.	.	L	.	.	.	.	.	.	.	.	.	.	.	.	.
23A SP-28	23A	166	15	11	299		.	.	Q	.	.	.	.	.	.	.	.	.	.	.	.	.	.	.	.	.	.	.	.	.	.	.	.	.	.	L	.	.	.	.	.	.	.	.	.	.	.	.	.
23A SP-29	23A	166	15	11	299		.	.	Q	.	.	.	.	.	.	.	.	.	.	.	.	.	.	.	.	.	.	.	.	.	.	.	.	.	.	L	.	.	.	.	.	.	.	.	.	.	.	.	.
23A SP-3	23A	166	15	11	299		.	.	Q	.	.	.	.	.	.	.	.	.	.	.	.	.	.	.	.	.	.	.	.	.	.	.	.	.	.	L	.	.	.	.	.	.	.	.	.	.	.	.	.
23A SP-30	23A	166	15	11	299		.	.	Q	.	.	.	.	.	.	.	.	.	.	.	.	.	.	.	.	.	.	.	.	.	.	.	.	.	.	L	.	.	.	.	.	.	.	.	.	.	.	.	.
23A SP-31	23A	166	15	11	299		.	.	Q	.	.	.	.	.	.	.	.	.	.	.	.	.	.	.	.	.	.	.	.	.	.	.	.	.	.	L	.	.	.	.	.	.	.	.	.	.	.	.	.
23A SP-32	23A	166	15	11	299		.	.	Q	.	.	.	.	.	.	.	.	.	.	.	.	.	.	.	.	.	.	.	.	.	.	.	.	.	.	L	.	.	.	.	.	.	.	.	.	.	.	.	.
23A SP-34	23A	166	15	11	299		.	.	Q	.	.	.	.	.	.	.	.	.	.	.	.	.	.	.	.	.	.	.	.	.	.	.	.	.	.	L	.	.	.	.	.	.	.	.	.	.	.	.	.
23A SP-35	23A	166	15	11	299		.	.	Q	.	.	.	.	.	.	.	.	.	.	.	.	.	.	.	.	.	.	.	.	.	.	.	.	.	.	L	.	.	.	.	.	.	.	.	.	.	.	.	.
23A SP-36	23A	166	15	11	299		.	.	Q	.	.	.	.	.	.	.	.	.	.	.	.	.	.	.	.	.	.	.	.	.	.	.	.	.	.	L	.	.	.	.	.	.	.	.	.	.	.	.	.
23A SP-37	23A	166	15	11	299		.	.	Q	.	.	.	.	.	.	.	.	.	.	.	.	.	.	.	.	.	.	.	.	.	.	.	.	.	.	L	.	.	.	.	.	.	.	.	.	.	.	.	.
23A SP-38	23A	166	15	11	299		.	.	Q	.	.	.	.	.	.	.	.	.	.	.	.	.	.	.	.	.	.	.	.	.	.	.	.	.	.	L	.	.	.	.	.	.	.	.	.	.	.	.	.
23A SP-39	23A	166	15	11	299		.	.	Q	.	.	.	.	.	.	.	.	.	.	.	.	.	.	.	.	.	.	.	.	.	.	.	.	.	.	L	.	.	.	.	.	.	.	.	.	.	.	.	.
23A SP-40	23A	166	15	11	299		.	.	Q	.	.	.	.	.	.	.	.	.	.	.	.	.	.	.	.	.	.	.	.	.	.	.	.	.	.	L	.	.	.	.	.	.	.	.	.	.	.	.	.
23A SP-41	23A	166	15	11	43		.	.	Q	.	.	.	.	.	.	.	.	.	.	.	.	.	.	.	.	.	.	.	.	.	.	.	.	.	.	L	.	.	.	.	.	.	.	.	.	.	.	.	.
23A SP-46	23A	338	19	1	24		.	.	.	.	.	.	.	.	.	.	.	.	.	.	.	.	.	.	.	.	.	.	.	.	.	.	.	.	.	.	A	.	.	.	.	.	.	.	.	.	.	.	.
23A SP-47	23A	338	19	1	24		.	.	.	.	.	.	.	.	.	.	.	.	.	.	.	.	.	.	.	.	.	.	.	.	.	.	.	.	.	.	A	.	.	.	.	.	.	.	.	.	.	.	.
23A SP-5	23A	166	15	11	299		.	.	Q	.	.	.	.	.	.	.	.	.	.	.	.	.	.	.	.	.	.	.	.	.	.	.	.	.	.	L	.	.	.	.	.	.	.	.	.	.	.	.	.
23A SP-6	23A	166	15	11	299		.	.	Q	.	.	.	.	.	.	.	.	.	.	.	.	.	.	.	.	.	.	.	.	.	.	.	.	.	.	L	.	.	.	.	.	.	.	.	.	.	.	.	.
23A SP-7	23A	166	15	11	299		.	.	Q	.	.	.	.	.	.	.	.	.	.	.	.	.	.	.	.	.	.	.	.	.	.	.	.	.	.	L	.	.	.	.	.	.	.	.	.	.	.	.	.
23A SP-8	23A	166	15	11	299		.	.	Q	.	.	.	.	.	.	.	.	.	.	.	.	.	.	.	.	.	.	.	.	.	.	.	.	.	.	L	.	.	.	.	.	.	.	.	.	.	.	.	.
23A SP-9	23A	166	15	11	299		.	.	Q	.	.	.	.	.	.	.	.	.	.	.	.	.	.	.	.	.	.	.	.	.	.	.	.	.	.	L	.	.	.	.	.	.	.	.	.	.	.	.	.
MC-1	23A	166	15	11	299		.	.	Q	.	.	.	.	.	.	.	.	.	.	.	.	.	.	.	.	.	.	.	.	.	.	.	.	.	.	L	.	.	.	.	.	.	.	.	.	.	.	.	.
MC-10	23A	166	15	11	299		.	.	Q	.	.	.	.	.	.	.	.	.	.	.	.	.	.	.	.	.	.	.	.	.	.	.	.	.	.	L	.	.	.	.	.	.	.	.	.	.	.	.	.
MC-11	23A	166	15	11	299		.	.	Q	.	.	.	.	.	.	.	.	.	.	.	.	.	.	.	.	.	.	.	.	.	.	.	.	.	.	L	.	.	.	.	.	.	.	.	.	.	.	.	.
MC-12	23A	166	15	11	299		.	.	Q	.	.	.	.	.	.	.	.	.	.	.	.	.	.	.	.	.	.	.	.	.	.	.	.	.	.	L	.	.	.	.	.	.	.	.	.	.	.	.	.
MC-13	23A	166	15	11	299		.	.	Q	.	.	.	.	.	.	.	.	.	.	.	.	.	.	.	.	.	.	.	.	.	.	.	.	.	.	L	.	.	.	.	.	.	.	.	.	.	.	.	.
MC-14	23A	166	15	11	71		.	.	Q	.	.	.	.	.	.	.	.	.	.	.	.	.	.	.	.	.	.	.	.	.	.	.	.	.	.	L	.	.	.	.	.	.	.	.	.	.	.	.	.
MC-2	23A	166	15	11	299		.	.	Q	.	.	.	.	.	.	.	.	.	.	.	.	.	.	.	.	.	.	.	.	.	.	.	.	.	.	L	.	.	.	.	.	.	.	.	.	.	.	.	.
MC-3	23A	166	15	11	299		.	.	Q	.	.	.	.	.	.	.	.	.	.	.	.	.	.	.	.	.	.	.	.	.	.	.	.	.	.	L	.	.	.	.	.	.	.	.	.	.	.	.	.
MC-4	23A	166	15	11	299		.	.	Q	.	.	.	.	.	.	.	.	.	.	.	.	.	.	.	.	.	.	.	.	.	.	.	.	.	.	L	.	.	.	.	.	.	.	.	.	.	.	.	.
MC-5	23A	166	15	11	299		.	.	Q	.	.	.	.	.	.	.	.	.	.	.	.	.	.	.	.	.	.	.	.	.	.	.	.	.	.	L	.	.	.	.	.	.	.	.	.	.	.	.	.
MC-6	23A	166	15	11	299		.	.	Q	.	.	.	.	.	.	.	.	.	.	.	.	.	.	.	.	.	.	.	.	.	.	.	.	.	.	L	.	.	.	.	.	.	.	.	.	.	.	.	.
MC-7	23A	166	15	11	299		.	.	Q	.	.	.	.	.	.	.	.	.	.	.	.	.	.	.	.	.	.	.	.	.	.	.	.	.	.	L	.	.	.	.	.	.	.	.	.	.	.	.	.
MC-8	23A	166	15	11	299		.	.	Q	.	.	.	.	.	.	.	.	.	.	.	.	.	.	.	.	.	.	.	.	.	.	.	.	.	.	L	.	.	.	.	.	.	.	.	.	.	.	.	.
MC-9	23A	166	15	11	299		.	.	Q	.	.	.	.	.	.	.	.	.	.	.	.	.	.	.	.	.	.	.	.	.	.	.	.	.	.	L	.	.	.	.	.	.	.	.	.	.	.	.	.
SSP-88	9V	166	15	12	18		.	.	.	.	.	.	.	.	.	.	.	.	.	.	.	.	.	.	.	.	.	.	.	.	.	.	.	.	.	.	.	.	.	.	.	.	.	.	.	.	.	.	.
SSP-95	9V	156	15	12	18		.	.	.	.	.	.	.	.	.	.	.	.	.	.	.	.	.	.	.	.	.	.	.	.	.	.	.	.	.	.	.	.	.	.	.	.	.	.	.	.	.	.	.
[truncated: 643 more columns]

## Sheet: Table S6_PBP2x
Table S6. Amino acid substitutions in penicillin-binding proteins 2x of Streptococcus pneumoniae 23A-ST166 in Taiwan.
Strain	Serotype	ST	PBP profiles													1	1	1	1	1	1	1	1	1	1	2	2	2	2	2	2	2	2	2	2	3	3	3	3	3	3	3	3	3	3	4	4	4	4
			1a	2b	2x		1	2	3	4	5	6	7	8	9	0	1	2	3	4	5	6	7	8	9	0	1	2	3	4	5	6	7	8	9	0	1	2	3	4	5	6	7	8	9	0	1	2	3
R6 pbp2x	R6		192	0	2		M	K	W	T	K	R	V	I	R	Y	A	T	K	N	R	K	S	P	A	E	N	R	R	R	V	G	K	S	L	S	L	L	S	V	F	V	F	A	I	F	L	V	N
reference pbp2x	9V	156	15	12	18		.	.	.	.	.	.	.	.	.	.	.	.	.	.	.	.	.	.	.	.	.	.	.	.	.	.	.	.	.	.	.	.	.	.	.	.	.	.	.	.	.	.	.
9V-ST156	9V	166	15	12	18		.	.	.	.	.	.	.	.	.	.	.	.	.	.	.	.	.	.	.	.	.	.	.	.	.	.	.	.	.	.	.	.	.	.	.	.	.	.	.	.	.	.	.
23A SP-3	23A	166	15	11	299		.	.	.	.	.	.	.	.	.	.	.	.	.	.	.	.	.	.	.	.	.	.	.	.	.	.	.	.	.	.	.	.	.	.	.	.	.	.	.	.	.	.	.
23A SP-5	23A	166	15	11	299		.	.	.	.	.	.	.	.	.	.	.	.	.	.	.	.	.	.	.	.	.	.	.	.	.	.	.	.	.	.	.	.	.	.	.	.	.	.	.	.	.	.	.
23A SP-6	23A	166	15	11	299		.	.	.	.	.	.	.	.	.	.	.	.	.	.	.	.	.	.	.	.	.	.	.	.	.	.	.	.	.	.	.	.	.	.	.	.	.	.	.	.	.	.	.
23A SP-7	23A	166	15	11	299		.	.	.	.	.	.	.	.	.	.	.	.	.	.	.	.	.	.	.	.	.	.	.	.	.	.	.	.	.	.	.	.	.	.	.	.	.	.	.	.	.	.	.
23A SP-8	23A	166	15	11	299		.	.	.	.	.	.	.	.	.	.	.	.	.	.	.	.	.	.	.	.	.	.	.	.	.	.	.	.	.	.	.	.	.	.	.	.	.	.	.	.	.	.	.
23A SP-9	23A	166	15	11	299		.	.	.	.	.	.	.	.	.	.	.	.	.	.	.	.	.	.	.	.	.	.	.	.	.	.	.	.	.	.	.	.	.	.	.	.	.	.	.	.	.	.	.
23A SP-11	23A	166	15	11	299		.	.	.	.	.	.	.	.	.	.	.	.	.	.	.	.	.	.	.	.	.	.	.	.	.	.	.	.	.	.	.	.	.	.	.	.	.	.	.	.	.	.	.
23A SP-12	23A	166	15	11	299		.	.	.	.	.	.	.	.	.	.	.	.	.	.	.	.	.	.	.	.	.	.	.	.	.	.	.	.	.	.	.	.	.	.	.	.	.	.	.	.	.	.	.
23A SP-13	23A	166	15	11	299		.	.	.	.	.	.	.	.	.	.	.	.	.	.	.	.	.	.	.	.	.	.	.	.	.	.	.	.	.	.	.	.	.	.	.	.	.	.	.	.	.	.	.
23A SP-14	23A	166	15	11	299		.	.	.	.	.	.	.	.	.	.	.	.	.	.	.	.	.	.	.	.	.	.	.	.	.	.	.	.	.	.	.	.	.	.	.	.	.	.	.	.	.	.	.
23A SP-16	23A	166	15	11	299		.	.	.	.	.	.	.	.	.	.	.	.	.	.	.	.	.	.	.	.	.	.	.	.	.	.	.	.	.	.	.	.	.	.	.	.	.	.	.	.	.	.	.
23A SP-17	23A	166	15	11	299		.	.	.	.	.	.	.	.	.	.	.	.	.	.	.	.	.	.	.	.	.	.	.	.	.	.	.	.	.	.	.	.	.	.	.	.	.	.	.	.	.	.	.
23A SP-18	23A	166	15	11	299		.	.	.	.	.	.	.	.	.	.	.	.	.	.	.	.	.	.	.	.	.	.	.	.	.	.	.	.	.	.	.	.	.	.	.	.	.	.	.	.	.	.	.
23A SP-19	23A	166	15	11	299		.	.	.	.	.	.	.	.	.	.	.	.	.	.	.	.	.	.	.	.	.	.	.	.	.	.	.	.	.	.	.	.	.	.	.	.	.	.	.	.	.	.	.
23A SP-20	23A	166	15	11	299		.	.	.	.	.	.	.	.	.	.	.	.	.	.	.	.	.	.	.	.	.	.	.	.	.	.	.	.	.	.	.	.	.	.	.	.	.	.	.	.	.	.	.
23A SP-21	23A	166	15	11	299		.	.	.	.	.	.	.	.	.	.	.	.	.	.	.	.	.	.	.	.	.	.	.	.	.	.	.	.	.	.	.	.	.	.	.	.	.	.	.	.	.	.	.
23A SP-22	23A	166	15	11	299		.	.	.	.	.	.	.	.	.	.	.	.	.	.	.	.	.	.	.	.	.	.	.	.	.	.	.	.	.	.	.	.	.	.	.	.	.	.	.	.	.	.	.
23A SP-23	23A	166	15	11	299		.	.	.	.	.	.	.	.	.	.	.	.	.	.	.	.	.	.	.	.	.	.	.	.	.	.	.	.	.	.	.	.	.	.	.	.	.	.	.	.	.	.	.
23A SP-24	23A	166	15	11	299		.	.	.	.	.	.	.	.	.	.	.	.	.	.	.	.	.	.	.	.	.	.	.	.	.	.	.	.	.	.	.	.	.	.	.	.	.	.	.	.	.	.	.
23A SP-25	23A	166	15	11	299		.	.	.	.	.	.	.	.	.	.	.	.	.	.	.	.	.	.	.	.	.	.	.	.	.	.	.	.	.	.	.	.	.	.	.	.	.	.	.	.	.	.	.
23A SP-27	23A	166	15	11	299		.	.	.	.	.	.	.	.	.	.	.	.	.	.	.	.	.	.	.	.	.	.	.	.	.	.	.	.	.	.	.	.	.	.	.	.	.	.	.	.	.	.	.
23A SP-28	23A	166	15	11	299		.	.	.	.	.	.	.	.	.	.	.	.	.	.	.	.	.	.	.	.	.	.	.	.	.	.	.	.	.	.	.	.	.	.	.	.	.	.	.	.	.	.	.
23A SP-29	23A	166	15	11	299		.	.	.	.	.	.	.	.	.	.	.	.	.	.	.	.	.	.	.	.	.	.	.	.	.	.	.	.	.	.	.	.	.	.	.	.	.	.	.	.	.	.	.
23A SP-30	23A	166	15	11	299		.	.	.	.	.	.	.	.	.	.	.	.	.	.	.	.	.	.	.	.	.	.	.	.	.	.	.	.	.	.	.	.	.	.	.	.	.	.	.	.	.	.	.
23A SP-31	23A	166	15	11	299		.	.	.	.	.	.	.	.	.	.	.	.	.	.	.	.	.	.	.	.	.	.	.	.	.	.	.	.	.	.	.	.	.	.	.	.	.	.	.	.	.	.	.
23A SP-32	23A	166	15	11	299		.	.	.	.	.	.	.	.	.	.	.	.	.	.	.	.	.	.	.	.	.	.	.	.	.	.	.	.	.	.	.	.	.	.	.	.	.	.	.	.	.	.	.
23A SP-33	23A	166	15	11	299		.	.	.	.	.	.	.	.	.	.	.	.	.	.	.	.	.	.	.	.	.	.	.	.	.	.	.	.	.	.	.	.	.	.	.	.	.	.	.	.	.	.	.
23A SP-34	23A	166	15	11	299		.	.	.	.	.	.	.	.	.	.	.	.	.	.	.	.	.	.	.	.	.	.	.	.	.	.	.	.	.	.	.	.	.	.	.	.	.	.	.	.	.	.	.
23A SP-35	23A	166	15	11	299		.	.	.	.	.	.	.	.	.	.	.	.	.	.	.	.	.	.	.	.	.	.	.	.	.	.	.	.	.	.	.	.	.	.	.	.	.	.	.	.	.	.	.
23A SP-36	23A	166	15	11	299		.	.	.	.	.	.	.	.	.	.	.	.	.	.	.	.	.	.	.	.	.	.	.	.	.	.	.	.	.	.	.	.	.	.	.	.	.	.	.	.	.	.	.
23A SP-37	23A	166	15	11	299		.	.	.	.	.	.	.	.	.	.	.	.	.	.	.	.	.	.	.	.	.	.	.	.	.	.	.	.	.	.	.	.	.	.	.	.	.	.	.	.	.	.	.
23A SP-38	23A	166	15	11	299		.	.	.	.	.	.	.	.	.	.	.	.	.	.	.	.	.	.	.	.	.	.	.	.	.	.	.	.	.	.	.	.	.	.	.	.	.	.	.	.	.	.	.
23A SP-39	23A	166	15	11	299		.	.	.	.	.	.	.	.	.	.	.	.	.	.	.	.	.	.	.	.	.	.	.	.	.	.	.	.	.	.	.	.	.	.	.	.	.	.	.	.	.	.	.
23A SP-40	23A	166	15	11	299		.	.	.	.	.	.	.	.	.	.	.	.	.	.	.	.	.	.	.	.	.	.	.	.	.	.	.	.	.	.	.	.	.	.	.	.	.	.	.	.	.	.	.
23A SP-41	23A	166	15	11	43		.	.	.	.	.	.	I	T	.	F	.	I	R	.	.	.	.	.	.	.	.	.	K	I	.	.	.	Y	I	.	.	.	A	.	V	L	.	.	V	.	.	.	.
23A SP-46	23A	338	19	1	24		.	.	.	.	.	.	.	.	.	.	.	.	.	.	.	.	.	.	.	.	.	.	.	.	.	.	.	.	.	.	.	.	.	.	.	.	.	.	V	.	.	.	.
23A SP-47	23A	338	19	1	24		.	.	.	.	.	.	.	.	.	.	.	.	.	.	.	.	.	.	.	.	.	.	.	.	.	.	.	.	.	.	.	.	.	.	.	.	.	.	V	.	.	.	.
23A SP-20203	23A	166	15	11	299		.	.	.	.	.	.	.	.	.	.	.	.	.	.	.	.	.	.	.	.	.	.	.	.	.	.	.	.	.	.	.	.	.	.	.	.	.	.	.	.	.	.	.
23A SPP88	9V	166	15	12	18		.	.	.	.	.	.	.	.	.	.	.	.	.	.	.	.	.	.	.	.	.	.	.	.	.	.	.	.	.	.	.	.	.	.	.	.	.	.	.	.	.	.	.
23A SPP95	9V	156	15	12	18		.	.	.	.	.	.	.	.	.	.	.	.	.	.	.	.	.	.	.	.	.	.	.	.	.	.	.	.	.	.	.	.	.	.	.	.	.	.	.	.	.	.	.
23A MC-1	23A	166	15	11	299		.	.	.	.	.	.	.	.	.	.	.	.	.	.	.	.	.	.	.	.	.	.	.	.	.	.	.	.	.	.	.	.	.	.	.	.	.	.	.	.	.	.	.
23A MC-2	23A	166	15	11	299		.	.	.	.	.	.	.	.	.	.	.	.	.	.	.	.	.	.	.	.	.	.	.	.	.	.	.	.	.	.	.	.	.	.	.	.	.	.	.	.	.	.	.
23A MC-3	23A	166	15	11	299		.	.	.	.	.	.	.	.	.	.	.	.	.	.	.	.	.	.	.	.	.	.	.	.	.	.	.	.	.	.	.	.	.	.	.	.	.	.	.	.	.	.	.
23A MC-4	23A	166	15	11	299		.	.	.	.	.	.	.	.	.	.	.	.	.	.	.	.	.	.	.	.	.	.	.	.	.	.	.	.	.	.	.	.	.	.	.	.	.	.	.	.	.	.	.
23A MC-5	23A	166	15	11	299		.	.	.	.	.	.	.	.	.	.	.	.	.	.	.	.	.	.	.	.	.	.	.	.	.	.	.	.	.	.	.	.	.	.	.	.	.	.	.	.	.	.	.
23A MC-6	23A	166	15	11	299		.	.	.	.	.	.	.	.	.	.	.	.	.	.	.	.	.	.	.	.	.	.	.	.	.	.	.	.	.	.	.	.	.	.	.	.	.	.	.	.	.	.	.
23A MC-7	23A	166	15	11	299		.	.	.	.	.	.	.	.	.	.	.	.	.	.	.	.	.	.	.	.	.	.	.	.	.	.	.	.	.	.	.	.	.	.	.	.	.	.	.	.	.	.	.
23A MC-8	23A	166	15	11	299		.	.	.	.	.	.	.	.	.	.	.	.	.	.	.	.	.	.	.	.	.	.	.	.	.	.	.	.	.	.	.	.	.	.	.	.	.	.	.	.	.	.	.
23A MC-9	23A	166	15	11	299		.	.	.	.	.	.	.	.	.	.	.	.	.	.	.	.	.	.	.	.	.	.	.	.	.	.	.	.	.	.	.	.	.	.	.	.	.	.	.	.	.	.	.
23A MC-10	23A	166	15	11	299		.	.	.	.	.	.	.	.	.	.	.	.	.	.	.	.	.	.	.	.	.	.	.	.	.	.	.	.	.	.	.	.	.	.	.	.	.	.	.	.	.	.	.
23A MC-11	23A	166	15	11	299		.	.	.	.	.	.	.	.	.	.	.	.	.	.	.	.	.	.	.	.	.	.	.	.	.	.	.	.	.	.	.	.	.	.	.	.	.	.	.	.	.	.	.
23A MC-12	23A	166	15	11	299		.	.	.	.	.	.	.	.	.	.	.	.	.	.	.	.	.	.	.	.	.	.	.	.	.	.	.	.	.	.	.	.	.	.	.	.	.	.	.	.	.	.	.
23A MC-13	23A	166	15	11	299		.	.	.	.	.	.	.	.	.	.	.	.	.	.	.	.	.	.	.	.	.	.	.	.	.	.	.	.	.	.	.	.	.	.	.	.	.	.	.	.	.	.	.
23A MC-14	23A	166	15	11	71		.	.	.	.	.	.	.	.	.	.	.	.	.	.	.	.	.	.	.	.	.	.	.	.	.	.	.	.	.	.	.	.	.	.	.	.	.	.	V	.	.	.	.
[truncated: 708 more columns]

## Sheet: Table S7
Table S7. Sequence coordinates of recombination events
Number of recombination sites	Sequence coordinates		Length of recombination sites, bp (bp)	Recombination events	Genes in recombination event	Including protein
	strat	end
1	5878	14222	8345	35B-ST156	ftsH	putative cell division protease
2	64073	66351	2279	23A-ST166	comF, cysM	putative late competence protein, putative cysteine synthase
3	87109	88350	1242	23A-ST166	SPN23F22210	putative DNA-binding protein
4	103496	106832	3337	23A-ST166, 9V-ST166, and 11A-ST838/ST6521	adcA	zinc-binding protein AdcA precursor
5	108644	116189	7546	23A-ST166	fucU, fucA, fucA	PTS system, fuscose operon fucU protein, fuculose-1-phosphate aldolase, putative fuculokinase
6	143506	148718	5213	23A-ST166	pcpA	cell surface choline binding protein PcpA
7	227017	233743	6727	23A-ST166	tgt, SPN23F20850	queuine tRNA-ribosyltransferase, MarR family regulatory protein
8	233744	237262	3519	11A-ST838/ST6521	SPN23F20780, SPN23F20790	putative zinc-binding alcohol dehydrogenase, putative N-acetylglucosamine-6-phosphate deacetylase
9	235722	235885	164	35B-ST156	-	-
10	270040	270519	480	All		putative IS630-Spn1 transposase
11	332522	360730	28209	23A-ST166	recA, cinA, ply, lytA, mepA	pneumolysin, autolysin, multidrug export protein
12	360731	362570	1840	35B-ST156	SPN23F19400	putative PAP2 superfamily membrane protein
13	370643	374094	3452	35B-ST156 and 9V-ST156	recX	RecX family protein
14	374095	374416	322	All	tRNA-Glu
15	427406	444217	16812	23A-ST166, 9V-ST166, and 11A-ST838/ST6521	exoA, xpt, pbuX, galT, galK, galR	exodeoxyribonuclease, putative xanthine phosphoribosyltransferase, putative xanthine permease, galactose operon
16	444900	449029	4130	35B-ST156	SPN23F18510, galE	sortase-sorted surface anchored protein, UDP-glucose 4-epimerase
17	456613	456687	75	23A-ST166	-	-
18	576806	577602	797	23A-ST166	SPN23F16830	extracellular solute-binding lipoprotein
19	577603	586456	8854	23A-ST166, 9V-ST166, and 11A-ST838/ST6521	penA, nanH, SPN23F16830	penicillin-binding protein 2b, putative N-acetylneuraminate lyase, extracellular solute-binding lipoprotein
20	586457	587284	828	23A-ST166 and 11A-ST838/ST6521	penA	penicillin-binding protein 2b
21	587285	588951	1667	11A-ST838/ST6521	ddlA, recR, penA	D-alanine--D-alanine ligase, ecombination protein RecR, penicillin-binding protein 2b
22	612446	614524	2079	35B-ST156 and 9V-ST156	pepO	netural endopeptidase
23	627300	657183	29884	23A-ST166	msmK, codY, pepQ,cadD, rpsO, thiD, truA, cmk, galE	multiple sugar-binding transport ATP-binding protein, GTP-sensing transcriptional pleiotropic repressor, putative Xaa-Pro dipeptidase, cadmium resistance protein, 30S ribosomal protein S15, putative phosphomethylpyrimidine kinase, tRNA pseudouridine synthase A, cytidylate kinase
24	657446	658806	1361	23A-ST166	msmX	oligosaccharides import protein MsmX, UDP-glucose 4-epimerase
25	672013	676443	4431	23A-ST166	SPN23F00310, SPN23F15800	putative phage DNA-binding protein, phage integrase
26	676444	686721	10278	23A-ST166 and 35B-ST156	SPN23F15600	putative phage protein
27	686722	704579	17858	23A-ST166	-	putative phage-related protein
28	704580	712075	7496	23A-ST166 and 35B-ST156	-	putative phage-related protein, holin
29	712076	721111	9036	35B-ST156	dapB, SPN23F15290	putative dihydrodipicolinate reductase, autolysin
30	756805	761485	4681	35B-ST156	greA	transcription elongation factor, transposase
31	766791	768337	1547	11A-ST838/ST6521	atpCD	ATP synthase epsilon chain
32	865807	866612	806	23A-ST166, 9V-ST166, and 11A-ST838/ST6521	potD	spermidine/putrescine extracellular binding protein
33	885135	895762	10628	35B-ST156	potD	spermidine/putrescine extracellular binding protein
34	895763	905791	10029	23A-ST166, 9V-ST166, and 11A-ST838/ST6521	thrB, rplLJ, SPN23F13230, msrAB	homoserine kinase, 50S ribosomal protein L7/L12, ABC transporter ATP-binding membrane protein, peptide methionine sulfoxide reductase
35	905792	910917	5126	23A-ST166 and 11A-ST838/ST6521	SPN23F12330	lantibiotic synthetase, hypothetical protein
36	926110	928501	2392	35B-ST156 and 9V-ST156	pyrP, ffh	uracil permease, signal recognition particle protein
37	928502	948763	20262	35B-ST156	licC, carBA, pyrBR, nth, htpX, gidB	phosphocholine cytidylyltransferase, carbamoyl-phosphate synthase large chain, aspartate carbamoyltransferase, putative endonuclease III, putative protease HtpX homolog, methyltransferase GidB
38	1057468	1057510	43	11A-ST838/ST6521	-	-
39	1062778	1062923	146	35B-ST156	-	-
40	1211572	1212068	497	35B-ST156	hemH	ferrochelatase
41	1222242	1233999	11758	35B-ST156	gcaD, mtnN, lmb	bifunctional GlmU protein, 5'-methylthioadenosine/S-adenosylhomocysteine nucleosidase, laminin binding protein
42	1244857	1246886	2030	35B-ST156	pmrA, secG, rnr	multi-drug resistance efflux pump, putative protein-export membrane protein, putative exoribonuclease R
43	1282908	1291130	8223	35B-ST156	SPN23F08450, lspA, cbpE	Porphyromonas-type peptidyl-arginine deiminase, lipoprotein signal peptidase, choline binding protein E
44	1291131	1293991	2861	23A-ST166	speE, SPN23F08430	putative spermidine synthase, saccharopine dehydrogenase family protein
45	1298459	1302587	4129	35B-ST156	-	transposase
46	1304229	1311503	7275	23A-ST166	-	transposase, putative protein
47	1311504	1313193	1690	23A-ST166 and 11A-ST838/ST6521	SPN23F08200	putative repressor protein (pseudogene)
48	1313194	1371791	58598	23A-ST166	parE, parC, pcp, dnaH, sufCDB, csdB, iscU, argR, pepXP, dnaE, pfk, pyk, fruKA, thiI	topoisomerase IV subunit B, topoisomerase IV subunit A, pyrrolidone-carboxylate peptidase, DNA polymerase III subunit gamma/tau, putative FeS assembly ATPase SufC, ABC transporter, ATP-binding protein, FeS assembly protein SufD and SufB, putative cysteine desulfurase, FeS assembly NifU-like protein, arginine repressor, Xaa-Pro dipeptidyl-peptidase, DNA polymerase III alpha subunit, 6-phosphofruct…
49	1455700	1459880	4181	35B-ST156	upp, clpP	uracil phosphoribosyltransferase, putative ATP-dependent Clp protease proteolytic subunit
50	1509538	1509624	87	35B-ST156 and 9V-ST156	-	-
51	1529476	1534655	5180	35B-ST156	ccdA, msrAB	cytochrome c-type biogenesis protein CcdA, peptide methionine sulfoxide reductase
52	1534656	1563003	28348	23A-ST166 and 35B-ST156	bgaA, rplKA	putative surface anchored beta-galactosidase, 50S ribosomal protein L11 and L1
53	1563004	1575511	12508	35B-ST156	murMN, uvrC, pepV, brnQ	putative peptidoglycan pentaglycine interpeptide biosynthesis protein, putative peptidoglycan branched peptide synthesis protein, UvrABC DNA repair system protein C, putative Xaa-His dipeptidase, putative branched-chain amino acid transport system carrier protein
54	1575512	1578088	2577	35B-ST156 and 11A-ST838/ST6521	murM	putative peptidoglycan pentaglycine interpeptide biosynthesis protein
55	1578089	1579309	1221	11A-ST838/ST6521	SPN23F05510	putative phosphoesterase
56	1640446	1641217	772	23A-ST166	-	putative transposase
57	1649973	1652741	2769	35B-ST156 and 9V-ST156	blpS	regulatory protein BlpS
58	1655858	1662992	7135	35B-ST156	hrcA, grpE, dnaK	heat-inducible transcription repressor HrcA, GrpE protein (HSP-70 cofactor), chaperone protein DnaK (heat shock protein 70)
59	1714188	1719487	5300	35B-ST156	rlrA, rrgA	PI-1 pilus transcriptional regulator RlrA, PI-1 pilus tip adhesin RrgA
60	1720752	1749510	28759	23A-ST166	accDA, dinB, pfl, nusB, efp, gatBAC,prfC, rpmB, alsS, ilvHCA, glnQ2, bacA, dinB	acetyl-coenzyme A carboxylase carboxyl transferase subunit beta and alpha, DNA polymerase IV, formate acetyltransferase, N utilization substance protein B homolog, elongation factor P, glutamyl-tRNA amidotransferase subunit B, A, and C, peptide chain release factor 3, 50S ribosomal protein L28, acetolactate synthase large subunit, acetolactate synthase small subunit, ketol-acid reductoisomerase, …
61	1771872	1772321	450	11A-ST838/ST6521	-	hypothetical protein
62	1776539	1794162	17624	11A-ST838/ST6521	gnd, csrR, cbpJ, mvaK1, mvaD, mvaK2, fni	6-phosphogluconate dehydrogenase,decarboxylating, response regulator protein, choline binding protein J, mevalonate kinase, mevalonate diphosphate decarboxylase, phosphomevalonate kinase, isopentenyl-diphosphate delta-isomerase
63	1794164	1797967	3804	35B-ST156 and 11A-ST838/ST6521	pbp1A, recU	penicillin-binding protein 1A, recombination protein U
64	1797968	1804244	6277	23A-ST166, 9V-ST166, 11A-ST838/ST6521, and 35B-ST156	aliA	extracellular oligopeptide-binding protein
65	1804245	1834794	30550	23A-ST166, 35B-ST156, and 11A-ST838/ST6521	dexB, aliB, CPS region, pbp1a, pbp2x	glucan 1,6-alpha-glucosidase, oligopeptide-binding protein, CPS operon, penicillin-binding protein 1A, penicillin-binding protein PBP2X, transposase
66	1834795	1837514	2720	35B-ST156	mraW, ftsL, pbpX	S-adenosyl-methyltransferase MraW, cell division protein, penicillin binding protein 2x
67	1843968	1849756	5789	35B-ST156	kgdA, idnO,ugl	KHG/KDPG aldolase, gluconate 5-dehydrogenase, unsaturated glucuronyl hydrolase
68	1849757	1851967	2211	35B-ST156 and 9V-ST156	SPN23F02890	putative hyaluronate lyase
69	1851968	1861650	9683	23A-ST166 and 35B-ST156	rplM, rpsI	50S ribosomal protein L13, 30S ribosomal protein S9, transposase, putative phage-related protein
70	1861651	1864095	2445	23A-ST166, 9V-ST156, 11A-ST838/ST6521, and 35B-ST156	folP, folC	dihydropteroate synthase, folylpolyglutamate synthase
71	1864096	1866118	2023	23A-ST166 and 35B-ST156	-	putative permease
72	1880787	1882056	1270	23A-ST166	-	transposase
73	1896338	1901298	4961	35B-ST156	uppS, eep, proS	undecaprenyl pyrophosphate synthetase, pheromone-processing membrane metalloprotease, prolyl-tRNA synthetase
74	1908995	1910414	1420	35B-ST156	pflD, fsaA	formate acetyltransferase, fructose-6-phosphate aldolase 1
75	1911540	1927595	16056	23A-ST166	adk, infA, rpsMK, rpoA, rplQ, pflD	adenylate kinase, translation initiation factor IF-1, 30S ribosomal protein S13 and S11, DNA-directed RNA polymerase alpha chain, 50S ribosomal protein L17, putative formate acetyltransferase
76	1937939	1943818	5880	23A-ST166	nrdD, nrdG, rpsJC, rplD	anaerobic ribonucleoside-triphosphate reductase, anaerobic ribonucleoside-triphosphate reductase activating protein, 30S ribosomal protein S10 and L3, 50S ribosomal protein L4
77	1959072	1978793	19722	35B-ST156	mutL, ribH, ribAD, ribE, ruvA, tag	DNA mismatch repair protein MutL, riboflavin synthase beta chain, riboflavin biosynthesis protein, riboflavin synthase alpha chain, Holliday junction DNA helicase RuvA, DNA-3-methyladenine glycosylase I
78	1986904	1991175	4272	23A-ST166, 9V-ST166, and 11A-ST838/ST6521	-	putative permease
79	1991176	1995600	4425	23A-ST166, 9V-ST166, 11A-ST838/ST6521, and 35B-ST156	-	putative transposase
80	1995601	2003702	8102	23A-ST166, 9V-ST166, and 11A-ST838/ST6521	gidA, ccs1	glucose inhibited division protein A, competence-induced protein ccs1
81	2025256	2029374	4119	23A-ST166, 9V-ST166, and 11A-ST838/ST6521	-	putative membrane protein
82	2030703	2044784	14082	35B-ST156 and 9V-ST156	sdhAB	putative L-serine dehydratase, alpha and beta chain
83	2044785	2047057	2273	35B-ST156	-	putative transposase
